# Supplementary material for: Climate, Not Soil, Drives the Distribution of Two Closely Related Worm Lizards
Source: Ecol Evol. 2025 Aug 15;15(8):e72008. doi: 10.1002/ece3.72008 (PMC12356706; doi:10.1002/ece3.72008)
Supplement: Supplementary file 1 — Figure S1: Second round (reciprocal test) of climatic and edaphic niche similarity for Amphisbaena bolivica and Amphisbaena camura . Table S1: Occurrence records for Amphisbaena bolivica and Amphisbaena camura . Table S2: Retained variables for Amphisbaena bolivica and Amphisbaena camura after thinning procedures and their Variance Inflation Factor (VIF) values. Appendix S1: References from specialized literature used as data sources to compile the occurrence database of Amphisbaena bolivica and Amphisbaena camura . For details see Table S1. [file ECE3-15-e72008-s001.zip]

Archive with 2 entries (2 files):
- Supporting-Information_Oliveira-et-al_ECE-2025-03-00823.docx
- Table-S1_Oliveira-et-al.xlsx
