# Supplementary material for: Climate, Not Soil, Drives the Distribution of Two Closely Related Worm Lizards
Source: Ecol Evol. 2025 Aug 15;15(8):e72008. doi: 10.1002/ece3.72008 (PMC12356706; doi:10.1002/ece3.72008)
Supplement: Supplementary file 1 — Figure S1: Second round (reciprocal test) of climatic and edaphic niche similarity for Amphisbaena bolivica and Amphisbaena camura . Table S1: Occurrence records for Amphisbaena bolivica and Amphisbaena camura . Table S2: Retained variables for Amphisbaena bolivica and Amphisbaena camura after thinning procedures and their Variance Inflation Factor (VIF) values. Appendix S1: References from specialized literature used as data sources to compile the occurrence database of Amphisbaena bolivica and Amphisbaena camura . For details see Table S1. [file ECE3-15-e72008-s001.zip › Table-S1_Oliveira-et-al.xlsx]

## Sheet: Oliveira et al. Table S1
Country	State/Department	Municipality	Locality	Latitude	Longitude	Species	Source	Coordinate precision	Year of collection	Voucher	Comments
Argentina	Catamarca	Capital		-28.4609	-65.7779	A. bolivica	Gans, 1965. Montero, 1996.	seat	Not informed / not collected	FML 56	IML 56, cited as A. camura by Gans, 1965
Argentina	Catamarca	Capital		-28.4609	-65.7779	A. bolivica	Gans, 1965. Montero, 1996.	seat	Not informed / not collected	MACN 17822	Identified as A. camura by Gans, 1965
Argentina	Catamarca	Capital		-28.4609	-65.7779	A. bolivica	Gans, 1965. Montero, 1996.	seat	Not informed / not collected	MACN 17823	Identified as A. camura by Gans, 1965
Argentina	Catamarca	Capital		-28.4609	-65.7779	A. bolivica	Gans, 1965. Montero, 1996.	seat	Not informed / not collected	MACN 17824	Identified as A. camura by Gans, 1965
Argentina	Catamarca	Capital		-28.4609	-65.7779	A. bolivica	Gans, 1965. Montero, 1996.	seat	Not informed / not collected	MACN 17825	Identified as A. camura by Gans, 1965
Argentina	Catamarca	San Antonio	Fray Mamerto Esquiú	-28.3286	-65.7235	A. bolivica	Gans, 1965. Montero, 1996.	seat	Not informed / not collected	MACN 7970	Identified as A. camura by Gans, 1965
Argentina	Chaco	Chaco	General Güemes	-25.0095	-60.9959	A. bolivica	https://www.inaturalist.org/observations/61454559	local	2019	Not informed / not collected
Argentina	Chaco	Coronel Dugrati		-27.6667	-60.9333	A. bolivica	Montero, 1996.	seat	Not informed / not collected	CHINM 151
Argentina	Chaco	Roque Sáenz Peña		-26.7869	-60.4334	A. bolivica	Montero, 1996.	seat	Not informed / not collected	FML 2405
Argentina	Chaco		El Torito	-25.3667	-62.0333	A. bolivica	Kacoliris et al. 2006.	local	Not informed / not collected	Not informed / not collected
Argentina	Chaco		Fortín "Las Chufias"	-26.8845	-60.9049	A. bolivica	Montero, 1996.	seat	Not informed / not collected	MACN sin número
Argentina	Chaco		Paraje las Malvinas	-25.2681	-62.2706	A. bolivica	Falcione & Hernando, 2010.	local	Not informed / not collected	UNNEC 9314
Argentina	Chaco		Paraje los Pichis	-25.6569	-61.1461	A. bolivica	Falcione & Hernando, 2010.	local	Not informed / not collected	UNNEC 10470
Argentina	Chaco			-27	-61	A. bolivica	Álvarez et al. 2009.	proximate	Not informed / not collected	Not informed / not collected
Argentina	Córdoba	Calamuchita		-32.2254	-64.5987	A. bolivica	Montero, 1996.	seat	Not informed / not collected	CHINM 381
Argentina	Córdoba	San Javier	Las Tapias	-31.9593	-65.0922	A. bolivica	Gans, 1965. Montero, 1996.	seat	Not informed / not collected	MACN 17451	Identified as A. camura by Gans, 1965
Argentina	Córdoba		Lucio V. Mansilla	-29.8049	-64.7081	A. bolivica	Montero, 1996.	seat	Not informed / not collected	CHINM 368
Argentina	Córdoba		Mar Chiquita	-30.8102	-62.8597	A. bolivica	Bucher, 2019.	proximate	Not informed / not collected	Not informed / not collected
Argentina	Corrientes	Capital		-27.4871	-58.8099	A. bolivica	Montero, 1996.	seat	Not informed / not collected	CHCL 4
Argentina	Corrientes	Capital		-27.4871	-58.8099	A. bolivica	Montero, 1996.	seat	Not informed / not collected	CHCL 5
Argentina	Corrientes	Capital		-27.4871	-58.8099	A. bolivica	Montero, 1996.	seat	Not informed / not collected	CHCL 6
Argentina	Corrientes	Capital		-27.4871	-58.8099	A. bolivica	Montero, 1996.	seat	Not informed / not collected	CHCL 7
Argentina	Corrientes	El Cruce		-27.4871	-58.8099	A. bolivica	Montero, 1996.	seat	Not informed / not collected	CHCL 3
Argentina	Formosa	Formosa	Pirané	-25.7378	-59.1116	A. bolivica	https://www.inaturalist.org/observations/38433533	local	2017	Not informed / not collected
Argentina	Formosa	Ing. Juárez		-23.8936	-61.8522	A. bolivica	Montero, 1996.	seat	Not informed / not collected	CHINM 1191
Argentina	Formosa	Ing. Juárez		-23.8936	-61.8522	A. bolivica	Gans, 1965. Montero, 1996.	seat	Not informed / not collected	FML 26	IML 26, cited as A. camura by Gans, 1965
Argentina	Formosa	Ing. Juárez		-23.8936	-61.8522	A. bolivica	Montero, 1996.	seat	Not informed / not collected	FML 520
Argentina	Formosa	Las Lomitas		-24.7032	-60.5931	A. bolivica	Montero, 1996.	seat	Not informed / not collected	FML 2182
Argentina	Formosa	Pirané		-25.7336	-59.1083	A. bolivica	Pesci et al. 2018.	local	Not informed / not collected	Not informed / not collected
Argentina	Formosa	Pirané		-26.7336	-59.1086	A. bolivica	Pesci et al. 2018.	local	Not informed / not collected	Not informed / not collected
Argentina	Formosa			-25.5	-60	A. bolivica	Álvarez et al. 2009.	proximate	Not informed / not collected	Not informed / not collected
Argentina	Formosa			-26	-58.5	A. bolivica	Álvarez et al. 2009.	proximate	Not informed / not collected	Not informed / not collected
Argentina	Salta	General Güemes		-25.2667	-62.4233	A. bolivica	Kacoliris et al. 2006.	local	Not informed / not collected	Not informed / not collected
Argentina	Jujuy	Ing. Ledesma		-23.338	-65.6668	A. bolivica	Montero, 1996.	seat	Not informed / not collected	FML 813
Argentina	Jujuy	Ledesma	Yuto	-23.646	-64.4718	A. bolivica	Montero, 1996.	seat	Not informed / not collected	FML 441
Argentina	Jujuy	Ledesma	Yuto	-23.646	-64.4718	A. bolivica	Gans, 1965. Montero, 1996.	seat	Not informed / not collected	IBM 60R	Identified as A. camura by Gans, 1965
Argentina	La Rioja	Chamical	Chamical	-30.3629	-66.3145	A. bolivica	Montero, 1996.	seat	Not informed / not collected	IBM 1273
Argentina	La Rioja	Chamical	Chamical	-30.3629	-66.3145	A. bolivica	Montero, 1996.	seat	Not informed / not collected	IBM 1338
Argentina	La Rioja	Guayapa	Patquía	-30.0442	-66.8811	A. bolivica	Gans, 1965. Montero, 1996.	seat	Not informed / not collected	MACN 11915	Identified as A. camura by Gans, 1965
Argentina	La Rioja	Guayapa	Patquía	-30.0442	-66.8811	A. bolivica	Gans, 1965. Montero, 1996.	seat	Not informed / not collected	MACN 11916	Identified as A. camura by Gans, 1965
Argentina	La Rioja	Guayapa	Patquía	-30.0442	-66.8811	A. bolivica	Montero, 1996.	seat	Not informed / not collected	MACN 22178
Argentina	La Rioja			NA	NA	A. bolivica	Gans, 1965.	NA	Not informed / not collected	MACN 17876	Identified as A. camura by Gans, 1965
Argentina	La Rioja			NA	NA	A. bolivica	Gans, 1965.	NA	Not informed / not collected	MACN 17877	Identified as A. camura by Gans, 1966
Argentina	La Rioja			NA	NA	A. bolivica	Gans, 1965.	NA	Not informed / not collected	MSNG CE 28311	Identified as A. camura by Gans, 1967
Argentina	La Rioja			NA	NA	A. bolivica	Gans, 1965.	NA	Not informed / not collected	MZUF 3127-C272	Identified as A. camura by Gans, 1968
Argentina	La Rioja			NA	NA	A. bolivica	Gans, 1965.	NA	Not informed / not collected	NHMUK 1912.11.19.1	Identified as A. camura by Gans, 1969
Argentina	Salta	Hickman		-23.2129	-63.5665	A. bolivica	Gans, 1965. Montero, 1996.	seat	Not informed / not collected	FML 237	IML 237, cited as A. camura by Gans, 1965
Argentina	Salta	Joaquin V. González		-25.1171	-64.1256	A. bolivica	Montero, 1996.	seat	Not informed / not collected	CHINM 366
Argentina	Salta	Joaquin V. González		-25.1171	-64.1256	A. bolivica	Montero, 1996.	seat	Not informed / not collected	CHINM 367
Argentina	Salta	Joaquin V. González		-25.1171	-64.1256	A. bolivica	Montero, 1996.	seat	Not informed / not collected	FML 2775
Argentina	Salta	Joaquin V. González		-25.1171	-64.1256	A. bolivica	Montero, 1996.	seat	Not informed / not collected	FML 2776
Argentina	Salta	Orán		-23.1368	-64.3181	A. bolivica	Montero, 1996.	seat	Not informed / not collected	CHINM 215
Argentina	Salta	Orán		-23.1368	-64.3181	A. bolivica	Peracca, 1897. Gans, 1965. Montero, 1996.	seat	Not informed / not collected	IMZUT 1908	Identified as A. camura by Peracca, 1897 and Gans, 1965
Argentina	Salta	Padre Lozano	Mision Chaqueña	-23.2607	-63.741	A. bolivica	Montero, 1996.	seat	Not informed / not collected	CHINM 119
Argentina	Salta	Pocitos		-24.3327	-67.0154	A. bolivica	Gans, 1965. Montero, 1996.	seat	Not informed / not collected	CHINM 50	Identified as A. camura by Peracca, 1897 and Gans, 1965
Argentina	Salta	Rivadavia	Reserva Biológica Los Colorados	-24.65	-63.2833	A. bolivica	Lavilla et al. 1995. Colli et al. 2016.	seat	Not informed / not collected	Not informed / not collected	Cited as A. camura
Argentina	Salta		Pozo Largo, 8 Km al S de J. V. Gonzáiez	-25.1173	-64.1253	A. bolivica	Montero, 1996.	proximate	Not informed / not collected	FML 2778
Argentina	San Juan	Valle Fertil		-30.8142	-67.3608	A. bolivica	Gómez Alés et al. 2019.	local	2017	UNSJ 3708
Argentina	San Luis	Ayacucho		-32.3979	-65.9212	A. bolivica	https://www.inaturalist.org/observations/197158748	local	2024	Not informed / not collected
Argentina	San Luis	Ayacucho		-32.3979	-65.9212	A. bolivica	https://www.inaturalist.org/observations/197158751	local	2024	Not informed / not collected
Argentina	San Luis	Lujan	Reserva Natural Estricta Quebrada de las Higueritas	-32.3953	-65.9172	A. bolivica	Martínez Retta et al. 2023.	local	2021	CH-UNSL 0622
Argentina	Santa Fé	La Geraldina		-31.457	-60.8541	A. bolivica	Hellminch, 1960. Montero, 1996.	seat	1931	ZSM 223	Identified as A. camura by Hellminch, 1960 and Gans, 1965
Argentina	Santa Fé	Tostado		-29.2294	-61.7732	A. bolivica	Gans, 1965. Montero, 1996. Colli et al. 2016.	seat	Not informed / not collected	MACN 4504	Identified as A. camura by Gans, 1965
Argentina	Santiago del Estero	Beltrán		-27.8293	-64.0614	A. bolivica	Montero, 1996.	seat	Not informed / not collected	MLP 675
Argentina	Santiago del Estero	Beltrán		-27.8293	-64.0614	A. bolivica	Montero, 1996.	seat	Not informed / not collected	MLP 679
Argentina	Santiago del Estero	Beltrán		-27.8293	-64.0614	A. bolivica	Montero, 1996.	seat	Not informed / not collected	MLP 680
Argentina	Santiago del Estero	Beltrán		-27.8293	-64.0614	A. bolivica	Montero, 1996.	seat	Not informed / not collected	MLP 685
Argentina	Santiago del Estero	Beltrán		-27.8293	-64.0614	A. bolivica	Montero, 1996.	seat	Not informed / not collected	MLP 686
Argentina	Santiago del Estero	Beltrán		-27.8293	-64.0614	A. bolivica	Montero, 1996.	seat	Not informed / not collected	MLP 733
Argentina	Santiago del Estero	Beltrán		-27.8293	-64.0614	A. bolivica	Montero, 1996.	seat	Not informed / not collected	MLP 734
Argentina	Santiago del Estero	Fernández		-27.9231	-63.892	A. bolivica	Montero, 1996.	seat	Not informed / not collected	CHINM 161
Argentina	Santiago del Estero	Moreno		-27.2085	-63.0185	A. bolivica	https://www.inaturalist.org/observations/200781174	local	2024	Not informed / not collected
Argentina	Santiago del Estero	Moreno		-27.47	-62.6681	A. bolivica	https://www.inaturalist.org/observations/201268330	local	2024	Not informed / not collected
Argentina	Santiago del Estero	Santiago del Estero	La Banda	-27.7307	-64.2698	A. bolivica	https://www.inaturalist.org/observations/37845336	local	2013	Not informed / not collected
Argentina	Santiago del Estero	Santiago del Estero		-27.7832	-64.2698	A. bolivica	Montero, 1996.	seat	Not informed / not collected	UNRC 1149
Argentina	Tucumán	San Miguel de Tucumán		-26.8212	-65.2198	A. bolivica	Montero, 1996.	seat	Not informed / not collected	FML 1150
Argentina	Tucumán	San Miguel de Tucumán		-26.8212	-65.2198	A. bolivica	Montero, 1996.	seat	Not informed / not collected	FML 1687
Argentina	Tucumán	San Miguel de Tucumán		-26.8212	-65.2198	A. bolivica	Montero, 1996.	seat	Not informed / not collected	FML 1704
Argentina	Tucumán	San Miguel de Tucumán		-26.8212	-65.2198	A. bolivica	Montero, 1996.	seat	Not informed / not collected	FML 2174
Argentina	Tucumán	San Miguel de Tucumán		-26.8212	-65.2198	A. bolivica	Montero, 1996.	seat	Not informed / not collected	FML 2433
Argentina	Tucumán	San Miguel de Tucumán		-26.8212	-65.2198	A. bolivica	Montero, 1996.	seat	Not informed / not collected	FML 2634
Argentina	Tucumán	San Miguel de Tucumán		-26.8212	-65.2198	A. bolivica	Montero, 1996.	seat	Not informed / not collected	FML 2684
Argentina	Tucumán	San Miguel de Tucumán		-26.8212	-65.2198	A. bolivica	Montero, 1996.	seat	Not informed / not collected	FML 2685
Argentina	Tucumán	San Miguel de Tucumán		-26.8212	-65.2198	A. bolivica	Montero, 1996.	seat	Not informed / not collected	FML 2753
Argentina	Tucumán	San Miguel de Tucumán		-26.8212	-65.2198	A. bolivica	Montero, 1996.	seat	Not informed / not collected	FML 3367
Argentina	Tucumán	San Miguel de Tucumán		-26.8212	-65.2198	A. bolivica	Montero, 1996.	seat	Not informed / not collected	FML 51
Argentina	Tucumán	San Miguel de Tucumán		-26.8186	-65.1936	A. bolivica	Ramallo et al. 2008.	local	1996	FML 6059
Argentina	Tucumán	San Miguel de Tucumán		-26.8212	-65.2198	A. bolivica	Montero, 1996.	seat	Not informed / not collected	FML 681
Argentina	Tucumán	Tafí Del Valle		-26.8511	-65.7021	A. bolivica	Gans, 1965.	seat	Not informed / not collected	SMF 11819	Identified as A. camura by Gans, 1965
Bolivia	Beni	Estancia El Porvenir		-14.6333	-66.3	A. bolivica	Dirksen & De la Riva, 1999.	proximate	Not informed / not collected	ZFMK (number not informed)
Bolivia	Beni	Riberalta		-11.0069	-66.0576	A. bolivica	Montero, 1996. Dirksen & De la Riva, 1999.	seat	Not informed / not collected	CHINM 182
Bolivia	Santa Cruz	Buena Vista		-17.4583	-63.6628	A. bolivica	Hellminch, 1960. Gans, 1965. Montero, 1996. Dirksen & De la Riva, 1999. Colli et al. 2016.	seat	1929	ZSM 220A	Identified as A. camura by Hellminch, 1960 and Gans, 1965
Bolivia	Santa Cruz	Buena Vista		-17.4583	-63.6628	A. bolivica	Hellminch, 1960. Gans, 1965. Montero, 1996. Dirksen & De la Riva, 1999. Colli et al. 2016.	seat	1926	ZSM 220B	Identified as A. camura by Hellminch, 1960 and Gans, 1966
Bolivia	Santa Cruz	San Antonio de Parapeti		-20	-63.17	A. bolivica	this study	seat	Not informed / not collected	AMNH 141656
Bolivia	Santa Cruz	San Antonio de Parapeti		-20	-63.17	A. bolivica	this study	seat	1965	AMNH 141657
Bolivia	Santa Cruz	San Antonio de Parapeti		-20	-63.17	A. bolivica	this study	seat	Not informed / not collected	AMNH 141662
Bolivia	Santa Cruz	Santa Cruz		-17.8097	-63.1518	A. bolivica	Roberto et al. 2014.	seat	Not informed / not collected	MZUSP 82531
Bolivia	Santa Cruz	Santa Cruz de la Sierra		-17.7712	-63.2048	A. bolivica	https://www.inaturalist.org/observations/144499133	local	2022	Not informed / not collected
Bolivia	Tarija		Ingavi (Caiza)	-21.8153	-63.5392	A. bolivica	Peracca, 1897. Gans, 1965. Montero, 1996. Dirksen & De la Riva, 1999.	seat	Not informed / not collected	IMZUT 1907	Identified as A. camura by Peracca, 1897 and Gans, 1965
Bolivia	Tarija		Villa Montes, Río Pilcomayo	-21.2603	-63.4608	A. bolivica	Mertens, 1929. Gans, 1965.	proximate	1927	SMF 22099	Holotype of A. bolivica
Bolivia	Tarija		Villa Montes, Río Pilcomayo	-21.2603	-63.4608	A. bolivica	Mertens, 1929. Gans, 1965.	proximate	Not informed / not collected	SMF 28705
Bolivia	Tarija		Villa Montes, Río Pilcomayo	-21.2603	-63.4608	A. bolivica	Hellminch, 1960. Gans, 1965. Dirksen & De la Riva, 1999.	proximate	Not informed / not collected	ZSM 219	Identified as A. camura by Hellminch, 1960 and Gans, 1965
Bolivia	Tarija		Villa Montes, Río Pilcomayo	-21.2603	-63.4608	A. bolivica	Hellminch, 1960. Gans, 1965. Dirksen & De la Riva, 1999.	proximate	1926	ZSM 221	Identified as A. camura by Hellminch, 1960 and Gans, 1966
Bolivia				NA	NA	A. bolivica	Gans, 1965. Montero, 1996.	NA	Not informed / not collected	FMNH 4531	Former CM / CMNH; identified as A. camura by Gans, 1965
Bolivia				NA	NA	A. bolivica	Gans, 1965. Montero, 1996.	NA	Not informed / not collected	FMNH 4532	Former CM / CMNH; identified as A. camura by Gans, 1966
Bolivia	Beni	Estancia El Porvenir		-14.6333	-66.3	A. camura	Dirksen & De la Riva, 1999.	proximate	Not informed / not collected	ZFMK (number not informed)
Bolivia	Beni	Magdalena		-13.25	-64.05	A. camura	Dirksen & De la Riva, 1999. Colli et al. 2016.	seat	Not informed / not collected	USNM (number not informed)
Bolivia	Beni	San Joaquín		-13.0333	-64.6667	A. camura	Dirksen & De la Riva, 1999. Colli et al. 2016.	seat	1963	FMNH 161544	Specimen confirmed by HCC
Bolivia	Beni	San Joaquín		-13.0333	-64.6667	A. camura	Dirksen & De la Riva, 1999. Colli et al. 2016.	seat	1963	FMNH 161545	Specimen confirmed by HCC
Bolivia	Beni	San Joaquín		-13.0333	-64.6667	A. camura	Dirksen & De la Riva, 1999. Colli et al. 2016.	seat	Not informed / not collected	FMNH 161600	Specimen confirmed by HCC
Bolivia	Beni	Trinidad		-14.8298	-64.9431	A. camura	this study	seat	1965	AMNH 101432
Bolivia	Beni	Trinidad		-14.8298	-64.9431	A. camura	this study	seat	1965	AMNH 101433
Bolivia	Beni	Trinidad		-14.8298	-64.9431	A. camura	this study	seat	1965	AMNH 101434
Bolivia	Beni	Trinidad		-14.8298	-64.9431	A. camura	this study	seat	1965	AMNH 101435
Bolivia	Beni	Trinidad		-14.8298	-64.9431	A. camura	this study	seat	1965	AMNH 101436
Bolivia	Beni	Trinidad		-14.8298	-64.9431	A. camura	this study	seat	1965	AMNH 101437
Bolivia	Beni			NA	NA	A. camura	Werner, 1910. Gans, 1965.	NA	Not informed / not collected	ZMH (destroyed)	Syntypes of Amphisbaena boliviana
Bolivia	Santa Cruz	Andrés Ibáñez		-17.7917	-63.1415	A. camura	https://www.inaturalist.org/observations/103959655	local	2021	Not informed / not collected
Bolivia	Santa Cruz	Ayacucho	Parque Nacional Amboró	-17.6667	-63.25	A. camura	Lavilla et al. 1996. Dirksen & De la Riva, 1999. Colli et al. 2016.	seat	Not informed / not collected	Not informed / not collected
Bolivia	Santa Cruz	Pampagrande		-18.0927	-64.1138	A. camura	Montero, 1996. Dirksen & La Riva, 1999. Colli et al. 2016.	seat	Not informed / not collected	MHNKM 766
Bolivia	Santa Cruz	San José de Chiquitos		-17.8353	-60.7498	A. camura	Hellminch, 1960. Gans, 1965. Montero, 1996.	seat	1926	ZSM 222
Bolivia	Santa Cruz	Santa Cruz de la Sierra		-17.6248	-63.1901	A. camura	https://www.inaturalist.org/observations/198865118	seat	2024	Not informed / not collected
Bolivia	Santa Cruz	Santa Cruz de la Sierra		-17.8097	-63.1518	A. camura	Gans, 1965. Montero, 1996. Dirksen & La Riva, 1999.	seat	Not informed / not collected	MACN 2785
Bolivia	Santa Cruz	Santa Cruz de la Sierra		-17.8097	-63.1518	A. camura	Gans, 1965. Montero, 1996. Dirksen & La Riva, 1999.	seat	Not informed / not collected	MACN 3616
Bolivia	Santa Cruz	Santa Cruz de la Sierra		-17.8097	-63.1518	A. camura	Montero, 1996.	seat	Not informed / not collected	MHNKM 029
Bolivia	Santa Cruz	Santa Cruz de la Sierra		-17.8097	-63.1518	A. camura	Montero, 1996.	seat	Not informed / not collected	MHNKM 039
Bolivia	Santa Cruz	Santa Cruz de la Sierra		-17.8097	-63.1518	A. camura	Montero, 1996.	seat	Not informed / not collected	MHNKM 087
Bolivia	Santa Cruz	Santa Cruz de la Sierra		-17.8097	-63.1518	A. camura	Montero, 1996.	seat	Not informed / not collected	MHNKM 089
Bolivia	Santa Cruz	Santa Cruz de la Sierra		-17.8097	-63.1518	A. camura	Montero, 1996.	seat	Not informed / not collected	MHNKM 136
Bolivia	Santa Cruz	Santa Cruz de la Sierra		-17.8097	-63.1518	A. camura	Montero, 1996.	seat	Not informed / not collected	MHNKM 177
Bolivia	Santa Cruz	Santa Cruz de la Sierra		-17.8097	-63.1518	A. camura	Montero, 1996.	seat	Not informed / not collected	MHNKM 296
Bolivia	Santa Cruz	Santa Cruz de la Sierra		-17.8097	-63.1518	A. camura	Montero, 1996.	seat	Not informed / not collected	MHNKM 320
Bolivia	Santa Cruz	Santa Cruz de la Sierra		-17.8097	-63.1518	A. camura	Montero, 1996.	seat	Not informed / not collected	MHNKM 419
Bolivia	Santa Cruz	Santa Cruz de la Sierra		-17.7921	-63.141	A. camura	https://www.inaturalist.org/observations/104009502	local	2021	Not informed / not collected
Bolivia	Santa Cruz	Santa Cruz de la Sierra		-14.8298	-64.9431	A. camura	this study	seat	1980	AMNH 119960
Bolivia	Santa Cruz	Andrés Ibáñez		-17.7813	-63.065	A. camura	https://www.inaturalist.org/observations/211180215	local	2024	Not informed / not collected
Brazil	Mato Grosso do Sul	Anastácio	Estância Crioula	-20.4839	-55.8069	A. camura	this study	seat	2002	ZUFMS 088
Brazil	Mato Grosso do Sul	Aquidauana	Guanandy	-20.4822	-55.7842	A. camura	this study	proximate	1995	ZUFMS 093
Brazil	Mato Grosso do Sul	Aquidauana	Vila Bancária	-20.4667	-55.7833	A. camura	this study	proximate	1997	ZUFMS 070
Brazil	Mato Grosso do Sul	Aquidauana		-20.4708	-55.7869	A. camura	this study	seat	1998	ZUFMS 080
Brazil	Mato Grosso do Sul	Aquidauana		-20.4708	-55.7869	A. camura	this study	seat	1990	ZUFMS 1243
Brazil	Mato Grosso do Sul	Aquidauana		-20.4708	-55.7869	A. camura	this study	seat	2002	ZUFMS 328
Brazil	Mato Grosso do Sul			NA	NA	A. camura	this study	NA	Not informed / not collected	ZUFMS 828
Brazil	Mato Grosso do Sul			NA	NA	A. camura	this study	NA	Not informed / not collected	ZUFMS 829
Brazil	Mato Grosso do Sul	Aquidauana	Taunay	-20.2917	-56.0753	A. camura	Gans, 1965. Montero, 1996.	seat	Not informed / not collected	MZUSP 6481	Former DZ
Brazil	Mato Grosso do Sul	Aquidauana	Taunay	-20.2917	-56.0753	A. camura	Roberto et al. 2014.	seat	Not informed / not collected	MZUSP 6683
Brazil	Mato Grosso do Sul	Aquidauana		-20.4708	-55.7869	A. camura	Ribeiro et al. 2019.	seat	Not informed / not collected	MPEG 21463	Duplicate entry in Ribeiro et al. (2019) as A. camura (Brazil: MS: Aquidauana) and A. caiari (Brazil: RO: Porto Velho)
Brazil	Mato Grosso do Sul	Bela Vista		-22.1089	-56.5208	A. camura	this study	seat	1995	MHNCI 7367
Brazil	Mato Grosso do Sul	Bela Vista		-22.1089	-56.5208	A. camura	this study	seat	1995	MHNCI 7368
Brazil	Mato Grosso do Sul	Corumbá	Porto Esperança	-19.6158	-57.4489	A. camura	Vanzolini, 1968. Montero, 1996. Roberto et al. 2014.	seat	Not informed / not collected	MZUSP 7706	Former DZ; identified as Amphisbaena alba by Vanzolini, 1965, and A. bolivica by Montero, 1996
Brazil	Mato Grosso do Sul	Corumbá	Sapezal	-19.0092	-57.6533	A. camura	Colli et al. 2016.	seat	Not informed / not collected	Not informed / not collected
Brazil	Mato Grosso do Sul	Corumbá		-19.0089	-57.6528	A. camura	Vanzolini, 1955. Roberto et al. 2014.	seat	Not informed / not collected	MZUSP 1929	Identified as Amphisbaena alba by Vanzolini, 1955
Brazil	Mato Grosso do Sul	Corumbá		-19.5711	-57.0377	A. camura	https://www.inaturalist.org/observations/8807609	local	2017	Not informed / not collected
Brazil	Mato Grosso do Sul			NA	NA	A. camura	Gans, 1965.	NA	Not informed / not collected	MACN 17882
Brazil	Mato Grosso do Sul			NA	NA	A. camura	Gans, 1965.	NA	Not informed / not collected	MACN 90
Brazil	Mato Grosso do Sul			NA	NA	A. camura	Gans, 1965.	NA	Not informed / not collected	SMF 11814
Paraguay	Boquerón	Filadelfia	Estancia Pozo Azul	-24.0721	-57.9527	A. bolivica	Montero, 1996. Montero & Terol, 1999. Cacciali et al. 2016.	proximate	Not informed / not collected	MNHNP 5102
Paraguay	Boquerón	Filadelfia	Mariscal José Félix Estigarribia	-22.4041	-60.0353	A. bolivica	http://www.inaturalist.org/observations/121933	local	1996	Not informed / not collected
Paraguay	Boquerón	Filadelfia		-22.35	-60.1	A. bolivica	Cacciali et al. 2016.	seat	Not informed / not collected	CZCEN 420
Paraguay	Boquerón	Filadelfia		-22.35	-60.1	A. bolivica	Cacciali et al. 2016.	seat	Not informed / not collected	MNHNP 10022
Paraguay	Boquerón	Filadelfia		-22.35	-60.0333	A. bolivica	Montero, 1996. Montero & Terol, 1999. Cacciali et al. 2016.	seat	Not informed / not collected	MNHNP 5089	MNHNPy 129472 is field number in Montero (1996) that have been superseded by the collection number (see Cacciali et al., 2016)
Paraguay	Boquerón	Filadelfia		-23.35	-60.05	A. bolivica	Montero, 1996. Montero & Terol, 1999. Cacciali et al. 2016.	seat	Not informed / not collected	MNHNP 5097	MNHNPy 129501 is field number in Montero (1996) that have been superseded by the collection number (see Cacciali et al., 2016)
Paraguay	Boquerón	Filadelfia		-24.35	-60.0667	A. bolivica	Montero, 1996. Montero & Terol, 1999. Cacciali et al. 2016.	seat	Not informed / not collected	MNHNP 5099
Paraguay	Boquerón	Filadelfia		-25.35	-60.0833	A. bolivica	Montero, 1996. Montero & Terol, 1999. Cacciali et al. 2016.	seat	Not informed / not collected	MNHNP 5101	MNHNPy 099015 is field number in Montero (1996) that have been superseded by the collection number (see Cacciali et al., 2016)
Paraguay	Boquerón	Filadelfia		-26.35	-60.1	A. bolivica	Montero & Terol, 1999. Cacciali et al. 2016.	seat	Not informed / not collected	MNHNP 5105	MNHNPy 129494 is field number in Montero (1996) that have been superseded by the collection number (see Cacciali et al., 2016)
Paraguay	Boquerón	Filadelfia		-27.35	-60.1167	A. bolivica	Montero & Terol, 1999. Cacciali et al. 2016.	seat	Not informed / not collected	MNHNP 5107	MNHNPy 129471 is field number in Montero (1996) that have been superseded by the collection number (see Cacciali et al., 2016)
Paraguay	Boquerón	Filadelfia		-22.35	-60.1	A. bolivica	Cacciali et al. 2016.	seat	Not informed / not collected	MNHNP 6239
Paraguay	Boquerón	Filadelfia		-22.35	-60.1	A. bolivica	Cacciali et al. 2016.	seat	Not informed / not collected	MSB 54865
Paraguay	Boquerón	Filadelfia		-22.3531	-60.0183	A. bolivica	https://www.inaturalist.org/observations/197722645	local	2024	Not informed / not collected
Paraguay	Boquerón	Filadelfia		-22.35	-60.1	A. bolivica	Cacciali et al. 2016.	seat	Not informed / not collected	USNM 341891
Paraguay	Boquerón	Fortín Guachalla	Río Pilcomayo (Choco)	-22.45	-62.35	A. bolivica	Gans, 1965. Montero, 1996. Montero & Terol, 1999. Cacciali et al. 2016.	seat	Not informed / not collected	FMNH 44134	Former CM / CMNH; identified as A. camura by Gans, 1965
Paraguay	Boquerón	Loma Plata		-22.3833	-59.85	A. bolivica	Cacciali et al. 2016.	seat	Not informed / not collected	KU 73447
Paraguay	Boquerón	Neuland	Camino vecinal Colonia Neuland	-22.5582	-60.0669	A. bolivica	https://www.inaturalist.org/observations/4781534	local	2016	Not informed / not collected
Paraguay	Presidente Hayes	Nueva Asunción	Parque Nacional Teniente Enciso	-21.0833	-61.1333	A. bolivica	Montero, 1996. Montero & Terol, 1999. Cacciali et al. 2016.	seat	Not informed / not collected	MNHNP 5088
Paraguay	Presidente Hayes		Estancia Pozo Azul	-24.0167	-58.3833	A. bolivica	Cacciali et al. 2016.	seat	Not informed / not collected	USNM 341890
Paraguay				NA	NA	A. bolivica	Cacciali et al. 2016.	NA	Not informed / not collected	MNHNP 9430
Paraguay	Alto Paraguay		Estancia General Díaz	-21.0845	-58.3289	A. camura	Montero & Terol, 1999. Cacciali et al. 2016.	seat	Not informed / not collected	MNHNP 5083
Paraguay	Alto Paraguay		Estancia General Díaz	-21.1333	-58.5	A. camura	Cacciali et al. 2016.	seat	Not informed / not collected	MNHNP 8416
Paraguay	Central	Asunción	Barrio Madame Lynch	-25.2738	-57.5554	A. camura	http://www.inaturalist.org/observations/3615755	local	2013	Not informed / not collected
Paraguay	Central	Asunción	General Martin Thomas McMahon	-25.3023	-57.5819	A. camura	https://www.inaturalist.org/observations/39737960	local	2020	Not informed / not collected
Paraguay	Central	Asunción	Jardin Botanico	-25.2767	-57.5892	A. camura	Hellminch, 1960. Gans, 1965. Montero, 1996. Montero & Terol, 1999. Cacciali et al. 2016.	seat	1926	ZSM 218
Paraguay	Central	Asunción	Terminal	-25.3295	-57.5893	A. camura	https://www.inaturalist.org/observations/65250559	local	2020	Not informed / not collected
Paraguay	Central	Asunción		-25.2833	-57.6167	A. camura	Gans, 1965. Montero & Terol, 1999. Cacciali et al. 2016.	seat	Not informed / not collected	BYU 16124
Paraguay	Central	Asunción		-25.2833	-57.6167	A. camura	Gans, 1965. Montero & Terol, 1999. Cacciali et al. 2016.	seat	Not informed / not collected	BYU 16127
Paraguay	Central	Asunción		-25.2833	-57.6167	A. camura	Cacciali et al. 2016.	seat	Not informed / not collected	CZCEN 202
Paraguay	Central	Asunción		-25.2833	-57.6167	A. camura	Cacciali et al. 2016.	seat	Not informed / not collected	CZCEN 513
Paraguay	Central	Asunción		-25.2767	-57.5892	A. camura	Peracca, 1897. Gans, 1965. Montero, 1996.	seat	Not informed / not collected	IMZUT 969
Paraguay	Central	Asunción		-25.2767	-57.5892	A. camura	Montero, 1996. Montero & Terol, 1999. Cacciali et al. 2016.	seat	Not informed / not collected	MHNSRMza H-1147
Paraguay	Central	Asunción		-25.2833	-57.6167	A. camura	Cacciali et al. 2016.	seat	Not informed / not collected	MNHNP 11239
Paraguay	Central	Asunción		-25.2667	-57.6667	A. camura	Montero, 1996. Montero & Terol, 1999. Cacciali et al. 2016.	seat	Not informed / not collected	MNHNP 5077	MNHNPy 99306 is field number in Montero (1996) that have been superseded by the collection number (see Cacciali et al., 2016)
Paraguay	Central	Asunción		-25.2667	-57.6667	A. camura	Montero, 1996. Montero & Terol, 1999. Cacciali et al. 2016.	seat	Not informed / not collected	MNHNP 5078	MNHNPy 129762 is field number in Montero (1996) that have been superseded by the collection number (see Cacciali et al., 2016)
Paraguay	Central	Asunción		-25.2833	-57.6167	A. camura	Montero, 1996. Cacciali et al. 2016.	seat	Not informed / not collected	MNHNP 5079	MNHNPy 126313 is field number in Montero (1996) that have been superseded by the collection number (see Cacciali et al., 2016)
Paraguay	Central	Asunción		-25.2667	-57.6667	A. camura	Montero, 1996. Montero & Terol, 1999. Cacciali et al. 2016.	seat	Not informed / not collected	MNHNP 5081	MNHNPy 128162 is field number in Montero (1996) that have been superseded by the collection number (see Cacciali et al., 2016)
Paraguay	Central	Asunción		-25.2667	-57.6667	A. camura	Montero & Terol, 1999. Cacciali et al. 2016.	seat	Not informed / not collected	MNHNP 5086
Paraguay	Central	Asunción		-25.2667	-57.6667	A. camura	Montero, 1996. Montero & Terol, 1999. Cacciali et al. 2016.	seat	Not informed / not collected	MNHNP 5098	MNHNPy 129758 is field number in Montero (1996) that have been superseded by the collection number (see Cacciali et al., 2016)
Paraguay	Central	Asunción		-25.2833	-57.6167	A. camura	Cacciali et al. 2016.	seat	Not informed / not collected	MNHNP 7054
Paraguay	Central	Asunción		-25.2833	-57.6167	A. camura	Cacciali et al. 2016.	seat	Not informed / not collected	MNHNP 8401
Paraguay	Central	Asunción		-25.2833	-57.6167	A. camura	Cacciali et al. 2016.	seat	Not informed / not collected	MNHNP 8465
Paraguay	Central	Asunción		-25.2667	-57.6667	A. camura	Montero & Terol, 1999. Cacciali et al. 2016.	seat	Not informed / not collected	MZUT 969
Paraguay	Central	Asunción		-25.2833	-57.6167	A. camura	Cacciali et al. 2016.	seat	Not informed / not collected	MZUT R2110
Paraguay	Central	Asunción		-25.2767	-57.5892	A. camura	Boulenger, 1894.	seat	Not informed / not collected	NHMUK (number not informed)	Former BMNH
Paraguay	Central	Asunción		-25.2767	-57.5892	A. camura	Gans, 1965. Montero, 1996. Montero & Terol, 1999. Cacciali et al. 2016.	seat	Not informed / not collected	NHMUK 1930.11.27.177	Former BMNH
Paraguay	Central	Asunción		-25.2767	-57.5892	A. camura	Gans, 1965. Montero, 1996. Montero & Terol, 1999. Cacciali et al. 2016.	seat	Not informed / not collected	NHMUK 1930.11.27.178	Former BMNH
Paraguay	Central	Asunción		-25.2767	-57.5892	A. camura	Gans, 1965. Montero, 1996. Montero & Terol, 1999. Cacciali et al. 2016.	seat	Not informed / not collected	NHMUK 1956.1.16.28	Former BMNH
Paraguay	Central	Asunción		-25.2767	-57.5892	A. camura	Gans, 1965. Montero, 1996. Montero & Terol, 1999. Cacciali et al. 2016.	seat	Not informed / not collected	NHMUK 1956.1.16.29	Former BMNH
Paraguay	Central	Asunción		-25.2767	-57.5892	A. camura	Gans, 1965. Montero, 1996. Montero & Terol, 1999. Cacciali et al. 2016.	seat	Not informed / not collected	NHMUK 1956.1.16.30	Former BMNH
Paraguay	Central	Asunción		-25.2767	-57.5892	A. camura	Gans, 1965. Montero, 1996. Montero & Terol, 1999. Cacciali et al. 2016.	seat	Not informed / not collected	NHMUK 94.3.14.23	Former BMNH
Paraguay	Central	Asunción		-25.2767	-57.5892	A. camura	Gans, 1965. Montero, 1996. Montero & Terol, 1999. Cacciali et al. 2016.	seat	Not informed / not collected	NHMUK 94.3.14.24	Former BMNH
Paraguay	Central	Asunción		-25.2767	-57.5892	A. camura	Gans, 1965. Montero, 1996. Montero & Terol, 1999. Cacciali et al. 2016.	seat	Not informed / not collected	NHMUK 94.3.14.25	Former BMNH
Paraguay	Central	Asunción		-25.2767	-57.5892	A. camura	Gans, 1965. Montero, 1996. Montero & Terol, 1999. Cacciali et al. 2016.	seat	Not informed / not collected	NHMUK 94.3.14.26	Former BMNH
Paraguay	Central	Asunción		-25.3353	-57.5502	A. camura	https://www.inaturalist.org/observations/198181029	local	2024	Not informed / not collected
Paraguay	Central	Asunción		-25.2833	-57.6167	A. camura	Cacciali et al. 2016.	seat	Not informed / not collected	USNM 341892
Paraguay	Central	Asunción		-25.2833	-57.6167	A. camura	Cacciali et al. 2016.	seat	Not informed / not collected	USNM 341893
Paraguay	Central	Asunción		-25.2833	-57.6167	A. camura	Cacciali et al. 2016.	seat	Not informed / not collected	USNM 341894
Paraguay	Central	Asunción		-25.2833	-57.6167	A. camura	Cacciali et al. 2016.	seat	Not informed / not collected	USNM 341895
Paraguay	Central	Asunción		-25.2833	-57.6167	A. camura	Cope, 1862. Montero & Terol, 1999. Cacciali et al. 2016.	seat	Not informed / not collected	USNM 5860A	Syntype of A. camura (type locality restricted)
Paraguay	Central	Asunción		-25.2833	-57.6167	A. camura	Cope, 1862. Montero & Terol, 1999. Cacciali et al. 2016.	seat	Not informed / not collected	USNM 5860B	Syntype of A. camura (type locality restricted)
Paraguay	Central	Asunción		-25.2767	-57.5892	A. camura	Montero, 1996.	seat	Not informed / not collected	ZSM 33
Paraguay	Central	Colonia Nueva Italia		-25.6114	-57.4666	A. camura	Gans, 1965. Montero, 1996. Colli et al. 2016.	seat	Not informed / not collected	FMNH 42292	Former CM / CMNH
Paraguay	Central	San Antonio		-25.4147	-57.5552	A. camura	Cacciali et al. 2016.	seat	Not informed / not collected	EBD 21353
Paraguay	Central	San Antonio		-25.4147	-57.5552	A. camura	Cacciali et al. 2016.	seat	Not informed / not collected	EBD 21354
Paraguay	Central	San Lorenzo		-25.2833	-57.6167	A. camura	Cacciali et al. 2016.	seat	Not informed / not collected	MNHNP 8466
Paraguay	Cordillera	Compañia Matiauda		-25.2667	-57.3167	A. camura	Montero, 1996. Montero & Terol, 1999. Cacciali et al. 2016.	proximate	Not informed / not collected	MNHNP 4557
Paraguay	Guairá	Villarica		-25.7833	-56.45	A. camura	Burt & Burt, 1931. Gans, 1965. Montero, 1996. Cacciali et al. 2016.	seat	Not informed / not collected	AMNH 25173
Paraguay	Ñeembucú	Pilar	Centro IDEAL	-26.8645	-58.2929	A. camura	Hicks et al. 2022.	seat	Not informed / not collected	CZPLT 1462
Paraguay	Ñeembucú	Pilar	Centro IDEAL	-26.8645	-58.2929	A. camura	Hicks et al. 2022.	seat	Not informed / not collected	CZPLT 2141
Paraguay	Ñeembucú	Pilar	General Díaz, Museo Paolo Alberzoni	-26.8645	-58.2929	A. camura	Hicks et al. 2022.	seat	Not informed / not collected	CZPLT 2167
Paraguay	Paraguarí	Paraje Mbocaya		-26.5333	-57.4167	A. camura	Montero, 1996. Montero & Terol, 1999. Cacciali et al. 2016.	seat	Not informed / not collected	CFA 80
Paraguay	Presidente Hayes	Makthlawaiya		-23.4167	-58.3167	A. camura	Gans, 1965. Montero, 1996. Montero & Terol, 1999. Cacciali et al. 2016. Colli et al. 2016.	seat	Not informed / not collected	NHMUK 1928.1.8.13	Former BMNH; there is no NHMUK 1928.1.18.13 [cited as A. bolivica by Cacciali et al., 2016] in NHMUK database
Paraguay	San Pedro	Laguna Blanca		-23.8167	-56.3	A. camura	Cacciali et al. 2016.	seat	Not informed / not collected	FPREP 645
Paraguay	San Pedro	Laguna Blanca		-23.8167	-56.3	A. camura	Cacciali et al. 2016.	seat	Not informed / not collected	FPREP 646
Paraguay	San Pedro	Laguna Blanca		-23.8167	-56.3	A. camura	Cacciali et al. 2016.	seat	Not informed / not collected	FPREP 647
Paraguay	San Pedro	Laguna Blanca		-23.8167	-56.3	A. camura	Cacciali et al. 2016.	seat	Not informed / not collected	FPREP 648
Paraguay	San Pedro	Laguna Blanca		-23.8167	-56.3	A. camura	Cacciali et al. 2016.	seat	Not informed / not collected	FPREP 649
Paraguay	San Pedro	Laguna Blanca		-23.8167	-56.3	A. camura	Cacciali et al. 2016.	seat	Not informed / not collected	FPREP 650
Paraguay	San Pedro	Laguna Blanca		-23.8167	-56.3	A. camura	Cacciali et al. 2016.	seat	Not informed / not collected	FPREP 651
Paraguay	San Pedro	Laguna Blanca		-23.8167	-56.3	A. camura	Cacciali et al. 2016.	seat	Not informed / not collected	FPREP 652
Paraguay	San Pedro	Laguna Blanca		-23.8167	-56.3	A. camura	Cacciali et al. 2016.	seat	Not informed / not collected	FPREP 653
Paraguay	San Pedro	Laguna Blanca		-23.8167	-56.3	A. camura	Cacciali et al. 2016.	seat	Not informed / not collected	FPREP 654
Paraguay	San Pedro	Laguna Blanca		-23.8167	-56.3	A. camura	Cacciali et al. 2016.	seat	Not informed / not collected	FPREP 655
Paraguay	San Pedro		Reserva Natural de Laguna Blanca	-23.8167	-56.3	A. camura	Cacciali et al. 2016. Smith et al. 2016.	proximate	2012	CZPLT 336
Paraguay	San Pedro		Reserva Natural de Laguna Blanca	-23.8167	-56.3	A. camura	Cacciali et al. 2016. Smith et al. 2016.	proximate	2012	CZPLT 345
Paraguay	San Pedro		Reserva Natural de Laguna Blanca	-23.8167	-56.3	A. camura	Cacciali et al. 2016. Smith et al. 2016.	proximate	2012	CZPLT 346
Paraguay	San Pedro			-23.8013	-56.2888	A. camura	https://www.inaturalist.org/observations/19750173	local	2024	Not informed / not collected
Paraguay				NA	NA	A. camura	Gans, 1965. Cacciali et al. 2016.	NA	Not informed / not collected	MACN 17855
Paraguay				NA	NA	A. camura	Montero & Terol, 1999. Cacciali et al. 2016.	NA	Not informed / not collected	MNHNP 5080
Paraguay				NA	NA	A. camura	Montero & Terol, 1999. Cacciali et al. 2016.	NA	Not informed / not collected	MNHNP 5096
Paraguay				NA	NA	A. camura	Montero & Terol, 1999. Cacciali et al. 2016.	NA	Not informed / not collected	MNHNP 5104
Paraguay				NA	NA	A. camura	Gans, 1965. Montero & Terol, 1999. Cacciali et al. 2016.	NA	Not informed / not collected	NMB 3812
Paraguay				NA	NA	A. camura	Montero & Terol, 1999. Cacciali et al. 2016.	NA	Not informed / not collected	NMW 12329
Paraguay	Central	Asunción		-25.304	-57.5915	A. camura	https://www.inaturalist.org/observations/203672022	local	2016	Not informed / not collected
